# Supplementary material for: Two new genera of Nanophyidae with six desmomeres (Coleoptera, Curculionoidea)
Source: Zookeys. 2011 Aug 26;(125):35–50. doi: 10.3897/zookeys.125.1719 (PMC3185367; doi:10.3897/zookeys.125.1719)
Supplement: XML Treatment for Lyalia curvata [file zookeys.125.1719-treatment2.xml]

<!DOCTYPE tp:taxon-treatment
  PUBLIC "-//TaxonX//DTD Taxonomic Treatment Publishing DTD v0 20100105//EN" "tax-treatment-NSO.dtd">
<tp:taxon-treatment xmlns:tp="http://www.plazi.org/taxpub"><tp:treatment-meta><mixed-citation publication-type="journal"><person-group><name><surname>Alonso-Zarazaga</surname><given-names>Miguel A.</given-names></name><name><surname>Perrin</surname><given-names>Hélène</given-names></name></person-group><article-title>Two new genera of Nanophyidae with six desmomeres (Coleoptera, Curculionoidea)</article-title><source>Zookeys</source><day>26</day><month>8</month><year>2011</year><volume>2011</volume><issue>125</issue><fpage>35</fpage><lpage>50</lpage><pub-id pub-id-type="doi">10.3897/zookeys.125.1719</pub-id></mixed-citation></tp:treatment-meta><tp:nomenclature><tp:taxon-name>
                        <tp:taxon-name-part taxon-name-part-type="genus">Lyalia</tp:taxon-name-part>
                        <tp:taxon-name-part taxon-name-part-type="species">curvata</tp:taxon-name-part>
                        <object-id xmlns:xlink="http://www.w3.org/1999/xlink" xlink:type="simple">urn:lsid:zoobank.org:act:90833E1A-D7B9-4A4C-A60F-E81060B5E3DE</object-id>
                    <object-id xmlns:xlink="http://www.w3.org/1999/xlink" xlink:type="simple">http://species-id.net/wiki/Lyalia_curvata</object-id>
                    </tp:taxon-name><tp:taxon-authority>Alonso-Zarazaga &amp; Perrin</tp:taxon-authority><tp:taxon-status xmlns:xlink="http://www.w3.org/1999/xlink" xlink:type="simple">sp. n.</tp:taxon-status><xref ref-type="fig" rid="F1">Figs 1–2</xref><xref ref-type="fig" rid="F2">4–5</xref><xref ref-type="fig" rid="F3">8</xref><xref ref-type="fig" rid="F1">13–17</xref></tp:nomenclature><tp:treatment-sec sec-type="Description"><title>Description.</title><p>(holotype). <italic>Measurements</italic> (in µm): Body length (without rostrum): 3140; (standard): 2890. Rostrum: length: 1440; width (mesorostral and basal): 251, (apical): 272. Distance from antennal insertion to base: 880. Frons: width: 94. Eye: length: 356. Scape: length: 785; maximum width: 99. Desmomeres 1–6 (length × width): 157 × 79; 115 × 73; 94 × 73; 63 × 79; 63 × 84; 52 × 84. Club (length × width): 451 × 178; 3rd segment: length: 241. Pronotum: length: 980; width (basal): 1600, (apical): 620. Elytra: length: 2400; maximum width: 1920. Mesocoxal distance: 272. Mesocoxal diameter: 356. Metacoxal distance: 325.
                    </p><p><italic>Integument</italic>. General colour reddish brown, club and apices of onychia and rostrum piceous brown, remainder of antennae and legs lighter testaceous brown, apices of femoral teeth blackened.
                    </p><p><italic>Vestiture</italic> of yellowish piliform scales with golden reflections, in two dense parallel and separate rows on frons, on pronotum dense on sides and on a very narrow midline,<!--PageBreak--> separated from the lateral patches at base by dense brownish squamules and near apex by a region of dense mixed yellow and brown squamules, on elytra the yellow scales forming a band in the apical half of 1st interstria, with some mixed brownish scales, 2nd interstria with a basal patch and a band in the apical two thirds, 3rd as 2nd but with no basal patch, 4th completely covered of yellow scales, 5th as 4th but a brown basal patch and a line mixed with brown squamules on median third, 6th covered by yellow scales, except a short line of brown squamules on median third, 7th and 8th with brown scales on humeral calli, 7th also with brown scales on apical half, 9th and 11th also densely covered in yellow scales throughout. Ventral parts densely covered with yellow scales, legs sparsely so.
                    </p><p><italic>Rostrum</italic> in dorsal view 5.29 × as long as wide at apex, 1.47 × as long as pronotum, metarostrum parallel-sided, prorostrum widening towards apex, 5-carinate, median keel hardly surpassing middle of prorostrum, finer and more convex than paramedian keels, these wider and less convex, surpassing a little apex of median keel, all three widening before disappearing, lateral keels fine and acute up to apex, keels separated by densely punctate and pubescent sulci, weakly and confusedly so on prorostrum; in side view, rostrum moderately curved, sublateral keel acute up to apex, except where interrupted by scrobe, prorostrum weakly tapering towards apex.
                    </p><p><italic>Antennae</italic> inserted at basal 0.61 of rostrum, scape 7.93 × as long as wide and 3.13 × as long as mesorostral width, 1.44 as long as funicle, first 3 desmomeres clearly oblong, 4th subtransversal, 5th and 6th clearly transversal, club short, 0.83 × as long as funicle, shortly fusiform, 2.53 × as long as wide, last segment 1.15 × as long as the first two together, weakly asymmetrical.
                    </p><p><italic>Head</italic> subconical, eyes slightly oblong and convex, frons 0.35 × as wide as rostral apex, with two dense longitudinal rows of scales on each side.
                    </p><p><!--PageBreak--><italic>Pronotum</italic> transversally troncoconical, 1.63 × as wide as long, sides almost straight, hardly constricted behind apex, base 2.58 × as wide as apex, basal crenulated keel interrupted at middle, with very dense teeth (7 in 100 μm), punctures very fine (6–7 μm in diameter) and denser in basal half, separated 1–3 diameters in apical half.
                    </p><p><italic>Elytra</italic> very convex, very shortly oval, 1.25 × as long as wide, widest at humeral calli, sides rather parallel behind these and then arched to apex, basal keel teeth similar to the pronotal keel ones, striae deep, interstriae 3–4 × wider than striae, with 7–8 rows of scales, interstrial punctures as small as those on pronotum, but much denser, 2nd and 3rd striae strongly curved towards suture in basal third, 2nd interstria usually less than 1.4 × as wide as interstria 1 at same level.
                    </p><p><italic>Legs</italic>. Profemora 2.13 × as long as wide, with 1+2 teeth on each femur, largest tooth 0.30 × as long as width of femur, protibiae straight, robust, 5.61 × as long as wide, inner margin weakly bisinuate, punctures longitudinally undulate, other legs similar, mucros short and robust. First protarsomere 1 1.25 × as long as wide, 2nd 1.1 ×, 3rd 0.83 ×, onychium 4.5 ×, surpassing lobes of 3rd by half its length.
                    </p><p><italic>Ventral areas</italic>. Third ventrite without visible lateral fovea, 5th ventrite weakly trisinuate at apex (<xref ref-type="fig" rid="F3">Fig 8</xref>). Pygidium moderately convex.
                    </p><p><italic>Genitalia</italic>. Tegmen with dorsal plate oblong, tapering to apex, this widely rounded with a very small median notch, 18–19 very long macrochaetae on each side of it, some of these subapical, most apical, <italic>fenestrae</italic> medially continuous, well conspicuous, <italic>linea arquata</italic> marked, <italic>prostegium</italic> subtriangular, median projection with two shorter projections on each side ending paramedian longitudinal ventral keels. Penis in dorsal view with sides of pedon subparallel, a little wider near middle, 1.4 × as long as temones, apical plate roundly triangular with sides slightly concave, tectum hardly visible. Endophallus with two ill-defined <italic>frena</italic> and several teeth, and a subrectilinear flagellum 1.06 × as long as the whole penis.
                    </p></tp:treatment-sec><tp:treatment-sec sec-type="Female"><title>Female.</title><p>(paratype). <italic>Measurements</italic> (in µm): Body length (without rostrum): 3370; (standard) = 3170. Rostrum: length: 1800; width (at apex): 304, (mesorostrum): 251, (at base): 272. Distance to antennal insertion from base: 920. Frons: width: 115. Eye:<!--PageBreak--> length: 335. Scape: length: 817; maximum width: 84. Desmomeres 1–6 (length × width): 147 × 63; 115 × 63; 73 × 68; 63 × 73; 68 × 84; 53 × 89. Club: 472 × 159; 3rd segment: length: 262. Pronotum: length: 1100; width (at base): 1700, (at apex): 700. Elytra: length: 2520; maximum width: 2100. Mesocoxal distance: 283. Mesocoxal diameter: 366. Metacoxal distance: 356.
                    </p><p>As male, but <italic>rostrum</italic> in dorsal view 5.92 × as long as wide at apex, 1.64 × as long as pronotum, metarostrum parallel-sided, prorostrum weakly widening to apex, 5-carinate, keels as in male, sulci in prorostrum as irregular lines with confuse punctures; in side view rostrum moderately curved, prorostrum with margins subparallel to apex.
                    </p><p><italic>Antennae</italic> inserted at basal 0.51 of rostrum, scape 9.73 × as long as wide and 3.25 × as long as mesorostral width, 1.56 × as long as funicle, this as in male, but a little more robust; club narrower, 0.91 × as long as funicle, fusiform, 3.00 × as long as wide, last segment 1.25 × as long as two first together, hardly asymmetrical.
                    </p><p><italic>Frons</italic> 0.38 × as wide as rostral apex.
                    </p><p><italic>Pronotum</italic> as in male, but 1.55 × as wide as long, base 2.43 × as wide as apex, basal crenulate keel with dense teeth, these larger (5 in 100 μm near middle).
                    </p><p><italic>Elytra</italic> a little wider than in male, 1.20 × as long as wide, teeth in the basal crenulate keel larger than those of pronotum (4 in 100 μm on base of 1st stria).
                    </p><p><italic>Profemora</italic> with 1+3 teeth, largest tooth 0.33 × as long as width of femur, others with 1+2, tibiae still more robust than in male, 4.85 × as long as wide, mucros absent.
                    </p><p><italic>Ventral areas</italic>. 5th ventrite weakly convex, apex rounded-subtruncate.
                    </p><p><italic>Genitalia</italic>. Ovipositor weakly sclerotized, gonocoxites ending very obliquely cephalad, apex strongly sclerotized, styli elongate, ca. 2 × as long as wide, their apex shortly setulose, vagina with some distant weak teeth, <italic>bursa copulatrix</italic> without sclerotizations, spermatheca with long cornu.
                    </p></tp:treatment-sec><tp:treatment-sec sec-type="Variability"><title>Variability.</title><p>The male paratype has a length (without rostrum) of 4030 µm, a length (standard) of 3770 µm and a ratio Lrostrum/Lpronotum of 1.44. Golden coloration of scales is a bit more extended than in the holotype, and all femora show 1+3 teeth. In <!--PageBreak-->general in <tp:taxon-name>Nanophyidae</tp:taxon-name>, number of extra (small apical) teeth is related with femur size, the femora in females (which are usually larger than males) and larger males showing an increase in number; in a single specimen, it is usual to see an increase in the front and hind femora with respect to the mid femora, which are shorter than the others.<!--PageBreak--></p></tp:treatment-sec><tp:treatment-sec sec-type="Material examined"><title>Material examined.</title><p>Holotype: 1 male, labelled as follows: yellowish: Jardin Botanique; yellowish: SAIGON / 17-VII-50 / J. BARBIER; yellowish: MUSEUM PARIS / Coll. / J. Barbier; white: AZ-0001; red: HOLOTYPE ♂/ LYALIA CURVATA / n. sp./ Alonso-Zarazaga / et Perrin 2011 (Perrin’s handwriting). Specimen coming from Coll. Barbier, now included in the General Collection.</p><p>Paratypes: 1 female, labelled: yellowish: Jardin Botanique; yellowish: SAIGON / 15-VI-50 / J. BARBIER; white: COTYPE (in red); yellowish: MUSEUM PARIS / Coll. / J. Barbier; white: Nanophyes maximus nsp (Pic’s handwriting); white: AZ-0002; red: PARATYPE ♀/ LYALIA CURVATA / n. sp./ Alonso-Zarazaga / et Perrin 2011 (Perrin’s handwriting). To our knowledge this nominal taxon by Pic has never been described. These two specimens are close to a bottom label stating: “Nanophyes major / maximus, barbieri / et testaceicollis in litt. / selon Zherikhin 1997”. 1 male: Saigon; Nanophyes / maximus / Pic (locality and identification: Hoffmann’s handwriting); MUSEUM PARIS / 1968 / Col. A. HOFFMANN; AZ-0313; red: PARATYPE ♂/ LYALIA CURVATA / n. sp./ Alonso-Zarazaga / et Perrin 2011 (Perrin’s handwriting); white: Exchange /M.N.H.N. It lacks the left antenna beyond the scape, left midleg beyond base of tibia (broken), onychium of right midleg and tarsi of both hindlegs. This specimen was probably part of the Barbier’s series and transferred to Hoffmann’s collection “à la Hoffmann” (Perrin, 1998). It has been agreed that this specimen will be transferred to the Coll. Alonso-Zarazaga (MNCN, Madrid).</p></tp:treatment-sec><tp:treatment-sec sec-type="Etymology"><title>Etymology.</title><p>This species is named <italic>curvata</italic> (curved) after the peculiar curved run of the 2nd and 3rd striae towards suture in their basal third. It is a Latin adjective.
                    </p></tp:treatment-sec><tp:treatment-sec sec-type="Distribution"><title>Distribution.</title><p>This species is known only from its type locality, Saigon (now Thành phố Hồ Chí Minh or Ho Chi Minh City) in Southern Vietnam. Nothing is known about its host plant, but it will probably be a species of <italic><tp:taxon-name>Lagerstroemia</tp:taxon-name></italic> (<tp:taxon-name>Lythraceae</tp:taxon-name>).
                    </p><fig id="F1" position="float" orientation="portrait"><label>Figures 1–3.</label><caption><p>Types of <italic><tp:taxon-name>Lyalia</tp:taxon-name></italic> Alonso-Zarazaga &amp; Perrin gen. n. <bold>1</bold> <italic><tp:taxon-name>Lyalia curvata</tp:taxon-name></italic> Alonso-Zarazaga &amp; Perrin sp. n., male holotype, dorsal view <bold>2</bold> Do., lateral view. <bold>3</bold> <italic><tp:taxon-name>Lyalia robusta</tp:taxon-name></italic> (Pic), male lectotype. Scale: 1 mm.</p></caption><graphic xmlns:xlink="http://www.w3.org/1999/xlink" xlink:href="ZooKeys-125-035-g001.jpg" position="float" orientation="portrait" xlink:type="simple"/></fig><fig id="F2" position="float" orientation="portrait"><label>Figures 4–7.</label><caption><p>Types of <italic><tp:taxon-name>Lyalia</tp:taxon-name></italic> Alonso-Zarazaga &amp; Perrin, gen. n. <bold>4</bold> <italic><tp:taxon-name>Lyalia curvata</tp:taxon-name></italic> Alonso-Zarazaga &amp; Perrin sp. n., male holotype, rostrum, dorsal view <bold>5</bold> Do., lateral view <bold>6</bold> <italic><tp:taxon-name>Lyalia robusta</tp:taxon-name></italic> (Pic), male lectotype, rostrum, dorsal view <bold>7</bold> Do., lateral view. Scale: 1 mm.</p></caption><graphic xmlns:xlink="http://www.w3.org/1999/xlink" xlink:href="ZooKeys-125-035-g002.jpg" position="float" orientation="portrait" xlink:type="simple"/></fig></tp:treatment-sec><tp:treatment-sec><!--Section generated to contain objects referenced in tp:taxon-treatment.--><fig id="F3" position="float" orientation="portrait"><label>Figures 8–9.</label><caption><p>Abdominal ventrites: <bold>8</bold> <italic><tp:taxon-name>Lyalia curvata</tp:taxon-name></italic> Alonso-Zarazaga &amp; Perrin, sp. n., male holotype <bold>9</bold> <italic><tp:taxon-name>Lyalia robusta</tp:taxon-name></italic> (Pic), male lectotype. Scale: 1 mm.</p></caption><graphic xmlns:xlink="http://www.w3.org/1999/xlink" xlink:href="ZooKeys-125-035-g003.jpg" position="float" orientation="portrait" xlink:type="simple"/></fig></tp:treatment-sec></tp:taxon-treatment>
