# Supplementary material for: Two new genera of Nanophyidae with six desmomeres (Coleoptera, Curculionoidea)
Source: Zookeys. 2011 Aug 26;(125):35–50. doi: 10.3897/zookeys.125.1719 (PMC3185367; doi:10.3897/zookeys.125.1719)
Supplement: XML Treatment for Lyalia robusta [file zookeys.125.1719-treatment3.xml]

<!DOCTYPE tp:taxon-treatment
  PUBLIC "-//TaxonX//DTD Taxonomic Treatment Publishing DTD v0 20100105//EN" "tax-treatment-NSO.dtd">
<tp:taxon-treatment xmlns:tp="http://www.plazi.org/taxpub"><tp:treatment-meta><mixed-citation publication-type="journal"><person-group><name><surname>Alonso-Zarazaga</surname><given-names>Miguel A.</given-names></name><name><surname>Perrin</surname><given-names>Hélène</given-names></name></person-group><article-title>Two new genera of Nanophyidae with six desmomeres (Coleoptera, Curculionoidea)</article-title><source>Zookeys</source><day>26</day><month>8</month><year>2011</year><volume>2011</volume><issue>125</issue><fpage>35</fpage><lpage>50</lpage><pub-id pub-id-type="doi">10.3897/zookeys.125.1719</pub-id></mixed-citation></tp:treatment-meta><tp:nomenclature><tp:taxon-name>
                        <tp:taxon-name-part taxon-name-part-type="genus">Lyalia</tp:taxon-name-part>
                        <tp:taxon-name-part taxon-name-part-type="species">robusta</tp:taxon-name-part>
                    <object-id xmlns:xlink="http://www.w3.org/1999/xlink" xlink:type="simple">http://species-id.net/wiki/Lyalia_robusta</object-id>
                    </tp:taxon-name><tp:taxon-authority>(Pic, 1921)</tp:taxon-authority><tp:taxon-status xmlns:xlink="http://www.w3.org/1999/xlink" xlink:type="simple">comb. n.</tp:taxon-status><xref ref-type="fig" rid="F1">Figs 3</xref><xref ref-type="fig" rid="F2">6–7</xref><xref ref-type="fig" rid="F3">9</xref><xref ref-type="fig" rid="F4">12</xref><tp:nomenclature-citation-list><tp:nomenclature-citation><tp:taxon-name>Nanophyes robustus</tp:taxon-name><comment><xref ref-type="bibr" rid="B10">Pic, 1921</xref>: 4.</comment></tp:nomenclature-citation><tp:nomenclature-citation><tp:taxon-name>Ctenomerus lagerstroemiae</tp:taxon-name><comment>G.A.K. <xref ref-type="bibr" rid="B8">Marshall, 1923</xref>: 268, syn. n.</comment></tp:nomenclature-citation></tp:nomenclature-citation-list></tp:nomenclature><tp:treatment-sec sec-type="Description"><title>Description</title><p>(lectotype of <italic><tp:taxon-name>Lyalia robusta</tp:taxon-name></italic>). Measurements (in µm): Body length (without rostrum): 3610, (standard): 3510. Rostrum: length: 1780, width: 304. Distance of antennal insertion from eye: 1100. Frons: width: 126. Eye: length: 335. Scape: length: 963, maximum width: 94. Desmomeres 1–6 (length × width): 188 × 73; 157 × 73; 110 × 83; 94 × 83; 94 × 105; 94 × 94. Club: 544 × 136; 3rd segment: length: 293. Pronotum: length: 1230, width (at base): 1940, (at apex): 916. Elytra: length: 2830; maximum width: 2410. Mesocoxal distance: 314. Mesocoxal transverse diameter: 471. Metacoxal distance: 471.
                    </p><p><italic>Integument</italic>. Colour testaceous, rostrum, antennae, tarsi, base of head, sides of pronotum, two lines (one basal, one median) along 5th interstria and base of humeral calli brownish, two longitudinal paramedian spots on pronotum brownish, blackened at middle, a line on the first third of the 1st and 2nd interstriae (the very base excepted) and of the 3rd, and the 10th and 11th up to metacoxal level, the front 2/3 of the 9th, the median third of 7th and 8th and the tips of the femoral teeth blackish.
                    </p><p><italic>Vestiture</italic> of dense piliform scales, most of these yellow, blackish or piceous brown on the two pronotal spots and on the lines on interstriae 1, 3, and 5, directed cephalad on pronotum, on elytra caudad and parallel on sutural half of interstria 1 and on interstria 6, obliquely pointing to costal margin on outer half of interstria 1 and on interstriae 2–5, obliquely directed to sutural margin on interstriae 7–11.
                    </p><p><italic>Rostrum</italic> in dorsal view subcylindrical, 5.86 × as long as wide at apex, 1.45 × as long as pronotum, strongly 5-carinate, median keel reaching middle of prorostrum, paramedian keels approaching the lateral keels and reaching apex of rostrum, like the lateral ones; punctures very small, stronger and denser on prorostrum; in side view, rostrum slightly curved, prorostrum weakly tapering apicad.
                    </p><p><italic>Antennae</italic> inserted at basal 0.62 of rostrum, scape 10.2 × as long as wide, 3.17 × as long as mesorostral width, 1.31 × as long as funicle, 3 first desmomeres clearly oblong, 5th slightly transverse and asymmetrical, club subfusiform, very short, 0.74 × length of funicle, 4.0 × as long as wide, its last segment 1.17 × as long as other two together.
                    </p><p><italic>Head</italic> conical, eyes rounded, weakly convex, frons 0.41 × as wide as rostral apex, with two longitudinal lines of pubescence on each side.
                    </p><p><italic>Pronotum</italic> strongly troncoconical, transverse, 1.58 × as wide as long, base 2.11 × as wide as apex, sides slightly convex in basal third and weakly constricted in apical third, basal crenulated keel densely toothed (4 teeth per 100 µm at middle), interrupted at middle, punctures very fine (10 µm in diameter) and dense at base, sparser in apical half.
                    </p><p><italic>Elytra</italic> very convex, shortly oval, 1.17 × as long as wide, widest at humeri, evenly arched to posterior fourth, then quickly arched to apex; basal keel with teeth as large and dense as that of pronotum; striae deep, very fine, interstriae 7–10 × as wide as striae, with 7–8 rows of pubescence, punctures 0.5–1.0 × as wide as those of pronotum, as dense as in basal half of pronotum.
                    </p><p><italic>Ventral areas</italic>. Third ventrite with a very small lateral fovea on each side, 5th ventrite moderately convex, apex medially notched, with a strong transverse pleat in the anterior margin of the notch (<xref ref-type="fig" rid="F3">Fig 9</xref>). Pygidium moderately convex, without particular features.
                    </p><p><italic>Legs</italic>. Meso- and metafemora with 1+2 teeth.
                    </p><p><italic>Genitalia</italic>. Tube of penis in dorsal view with straight, parallel sides, apical plate ogival, median point slightly blunt, sides of apical plate convex, tectum rod-like, weak, temones shorter than half the tube; in side view, tube depressed, the apical plate inflexed, straight. Endophallus without visible sclerotizations, flagellum 1.15 × as long as penis, inflated in basal fifth, apex slightly funnel-shaped. Tegmen unknown.
                    </p></tp:treatment-sec><tp:treatment-sec sec-type="Female"><title>Female.</title><p>Lectotype of <italic><tp:taxon-name>Ctenomerus lagerstroemiae</tp:taxon-name></italic>. Measurements (in µm): Body length (without rostrum): 3850, (standard): 3770. Rostrum: length: 2230; width (at apex):<!--PageBreak--> 314, (mesorostrum): 262, (base): 283. Distance of antennal insertion from base: 1020. Frons: width: 115. Eye: length: 325. Scape: length: 932; maximum width: 84. Desmomeres 1–6 (length × width): 199 × 68; 147 × 63; 115 × 84; 84 × 84; 84 × 105; 73 × 94. Club: 482 × 168; 3rd segment: length: 251. Pronotum: length: 1280; width (at base): 1960, (at apex): 916. Elytra: length: 3010; width: 2410. Mesocoxal distance: 314. Mesocoxal transverse diameter: 450. Metacoxal distance: 419.
                    </p><p>As in male, but 1st elytral interstria immaculate. <italic>Rostrum</italic> in dorsal view subcylindrical, 7.09 × as long as wide at apex, metarostral sides a little convergent to mesorostrum, this weakly dilated, prorostral sides widening towards apex in curve, 1.73–1.86 × as long as pronotum, weakly 5-carinate, median keel reaching almost to apex, low, almost flat, paramedians and laterals more convex, reaching apex, sulci between these moderately punctate, densely pubescent on metarostrum, sparsely and minutely pubescent on prorostrum ; in side view, moderately curved, prorostrum with margins parallel.
                    </p><p><italic>Antennae</italic> inserted at basal 0.44–0.46 of rostrum, scape 11.1 × as long as wide, 3.56 × as long as mesorostral width, 1.33 × as long as funicle, desmomeres as in male, antennal club 0.69 × as long as funicle, 2.87 × as long as wide, much more robust than in male, last segment 1.09 × as long as the other two together.
                    </p><p><italic>Frons</italic> 0.37 × as wide as rostral apex, rest as in male.
                    </p><p><italic>Pronotum</italic> as in male, 1.53–1.60 × as wide as long, very strongly troncoconical, base 2.14–2.21 × as wide as apex. <italic>Elytra</italic> as in male, but a little more elongate, 1.24–1.28 × as long as wide, teeth of basal keel less dense (3 in 100 μm at base of 1st stria). <italic>Profemora</italic> with 1+3 teeth, meso- and metafemora as in male.
                    </p></tp:treatment-sec><tp:treatment-sec sec-type="Material examined"><title>Material examined.</title><p>Lectotype of <italic><tp:taxon-name>Nanophyes robustus</tp:taxon-name></italic>: 1 male, found in the Pic collection, apparently dissected by V. Zherikhin. The specimen lacks both fore legs at the trochanter-femur level, the onychium of the right metatarsus, the abdominal tergites, the tegmen and a part of the manubrium of the spiculum gastrale. One wing was already separately prepared. It carries the following labels: Giava / Matte / 1909; printed: 134; Miarus gen? / sp? (Java); yellow: Pic’s handwriting: type; red: TYPE; Pic’s handwriting: Nanophyes / robustus / nsp; yellow, printed: Museum Paris / Coll. M. Pic; Shiva / robustus (Pic) / V. Zherikhin 95; red: LECTOTYPE ♂ / LYALIA ROBUSTA / Pic /Alonso-Zarazaga / et Perrin des. 2011 (Perrin’s handwriting). The specimen has been remounted by the first author and given the revision number AZ-0143.
                    </p><p>Syntypes of <italic><tp:taxon-name>Ctenomerus lagerstroemiae</tp:taxon-name></italic>: species based on 6 females, housed in the NHM (Entomology), of which we have received two in study. One of them is here selected as lectotype. It carries the labels: round, circled blue: SYN- / TYPE; MID-JAVA. / 1919. / L. Kalshoven; Fruit borer; Ex / Lagerstroemia / speciosa; G.A.K. Marshall / Coll. / B. M. 1950–255; ♂; ♀; LYALIA / ROBUSTA / Pic / Alonso-Zarazaga det. 2010; red: LECTOTYPE ♀ / CTENOMERUS / LAGERSTROEMIAE / Marshall /Alonso-Zarazaga / et Perrin des. 2011 (Perrin’s handwriting). It has been added the revision database number AZ-0311. This specimen was incorrectly labelled as a male, and we have added a female label. The other specimen has been labelled with database number AZ-0312.
                    </p></tp:treatment-sec><tp:treatment-sec sec-type="Distribution"><title>Distribution.</title><p>This species is known from the island of Java (Indonesia), without any further detail. It has been recently recorded from the island of Bali (Pura Taman musi, Buleleng prov.) (<xref ref-type="bibr" rid="B6">Kantoh and Kojima 2009b</xref>) and from Laos (Ban Thad Son, Vientiane prov.) (<xref ref-type="bibr" rid="B7">Kantoh and Kojima 2009c</xref>).
                    </p></tp:treatment-sec><tp:treatment-sec sec-type="Biology"><title>Biology.</title><p>This species seems to be trophically linked to <italic><tp:taxon-name>Lagerstroemia indica</tp:taxon-name></italic> Lagerstroemia (= <italic><tp:taxon-name>Lagerstroemia speciosa</tp:taxon-name></italic> (L.) Pers.) (<tp:taxon-name>Lythraceae</tp:taxon-name>), a widely distributed plant in SE Asia. The larvae bore in the fruits (<xref ref-type="bibr" rid="B8">Marshall 1923</xref>; Van Emden 1938).
                    </p></tp:treatment-sec><tp:treatment-sec sec-type="Comment"><title>Comment.</title><p>It is curious that this synonymy was already known to Van Emden (1938: 27), who treated the Javan Kalshoven’s specimens as <italic><tp:taxon-name>Nanophyes robustus</tp:taxon-name></italic> when describing their larval characters. He followed G.A.K. Marshall’s identification, who also seems to have been aware of it at that time, but never published it.
                    </p></tp:treatment-sec><tp:treatment-sec><!--Section generated to contain objects referenced in tp:taxon-treatment.--><fig id="F1" position="float" orientation="portrait"><label>Figures 1–3.</label><caption><p>Types of <italic><tp:taxon-name>Lyalia</tp:taxon-name></italic> Alonso-Zarazaga &amp; Perrin gen. n. <bold>1</bold> <italic><tp:taxon-name>Lyalia curvata</tp:taxon-name></italic> Alonso-Zarazaga &amp; Perrin sp. n., male holotype, dorsal view <bold>2</bold> Do., lateral view. <bold>3</bold> <italic><tp:taxon-name>Lyalia robusta</tp:taxon-name></italic> (Pic), male lectotype. Scale: 1 mm.</p></caption><graphic xmlns:xlink="http://www.w3.org/1999/xlink" xlink:href="ZooKeys-125-035-g001.jpg" position="float" orientation="portrait" xlink:type="simple"/></fig><fig id="F2" position="float" orientation="portrait"><label>Figures 4–7.</label><caption><p>Types of <italic><tp:taxon-name>Lyalia</tp:taxon-name></italic> Alonso-Zarazaga &amp; Perrin, gen. n. <bold>4</bold> <italic><tp:taxon-name>Lyalia curvata</tp:taxon-name></italic> Alonso-Zarazaga &amp; Perrin sp. n., male holotype, rostrum, dorsal view <bold>5</bold> Do., lateral view <bold>6</bold> <italic><tp:taxon-name>Lyalia robusta</tp:taxon-name></italic> (Pic), male lectotype, rostrum, dorsal view <bold>7</bold> Do., lateral view. Scale: 1 mm.</p></caption><graphic xmlns:xlink="http://www.w3.org/1999/xlink" xlink:href="ZooKeys-125-035-g002.jpg" position="float" orientation="portrait" xlink:type="simple"/></fig><fig id="F3" position="float" orientation="portrait"><label>Figures 8–9.</label><caption><p>Abdominal ventrites: <bold>8</bold> <italic><tp:taxon-name>Lyalia curvata</tp:taxon-name></italic> Alonso-Zarazaga &amp; Perrin, sp. n., male holotype <bold>9</bold> <italic><tp:taxon-name>Lyalia robusta</tp:taxon-name></italic> (Pic), male lectotype. Scale: 1 mm.</p></caption><graphic xmlns:xlink="http://www.w3.org/1999/xlink" xlink:href="ZooKeys-125-035-g003.jpg" position="float" orientation="portrait" xlink:type="simple"/></fig><fig id="F4" position="float" orientation="portrait"><label>Figures 10–17.</label><caption><p><italic><tp:taxon-name>Lyalia robusta</tp:taxon-name></italic> (Pic). <bold>10</bold> Penis, lateral view <bold>11</bold> Penis, dorsal view <bold>12</bold> Flagellum of endophallus. <italic><tp:taxon-name>Lyalia curvata</tp:taxon-name></italic> Alonso-Zarazaga &amp; Perrin, sp. n. <bold>13</bold> Penis, lateral view <bold>14</bold> Tube of penis, dorsal view <bold>15</bold> Tegmen, dorsal view <bold>16</bold> Tegmen, lateral view <bold>17</bold> Female genitalia. Scale: 1 mm.</p></caption><graphic xmlns:xlink="http://www.w3.org/1999/xlink" xlink:href="ZooKeys-125-035-g004.jpg" position="float" orientation="portrait" xlink:type="simple"/></fig></tp:treatment-sec><ref-list><ref id="B10"><mixed-citation xmlns:xlink="http://www.w3.org/1999/xlink" xlink:type="simple"><person-group><name name-style="western"><surname>Pic</surname><given-names>M</given-names></name></person-group> (<year>1921</year>)<article-title>. Nouveautés diverses.</article-title><source>Mélanges exotico-entomologiques, </source><volume>33</volume>: <fpage>1</fpage>-<lpage>32</lpage>.</mixed-citation></ref><ref id="B8"><mixed-citation xmlns:xlink="http://www.w3.org/1999/xlink" xlink:type="simple"><person-group><name name-style="western"><surname>Marshall</surname><given-names>GAK</given-names></name></person-group> (<year>1923</year>)<article-title> Three new species of Curculionidae from Java.</article-title><source>Treubia </source><volume>3</volume>: <fpage>267</fpage>-<lpage>271</lpage>.</mixed-citation></ref><ref id="B6"><mixed-citation xmlns:xlink="http://www.w3.org/1999/xlink" xlink:type="simple"><person-group><name name-style="western"><surname>Kantoh</surname><given-names>J</given-names></name><name name-style="western"><surname>Kojima</surname><given-names>H</given-names></name></person-group> (<year>2009b</year>)<article-title> Records of the nanophyid weevils (Coleoptera, Curculionidae) from Bali, Indonesia.</article-title><source>Elytra </source><volume>37</volume> (<issue>1</issue>): <fpage>171</fpage>-<lpage>174</lpage>.</mixed-citation></ref><ref id="B7"><mixed-citation xmlns:xlink="http://www.w3.org/1999/xlink" xlink:type="simple"><person-group><name name-style="western"><surname>Kantoh</surname><given-names>J</given-names></name><name name-style="western"><surname>Kojima</surname><given-names>H</given-names></name></person-group> (<year>2009c</year>)<article-title> Records of some nanophyid weevils (Coleoptera, Nanophyidae) new to Laos.</article-title><source>Elytra </source><volume>37</volume> (<issue>2</issue>): <fpage>373</fpage>-<lpage>374</lpage>.</mixed-citation></ref></ref-list></tp:taxon-treatment>
