# Supplementary material for: Two new genera of Nanophyidae with six desmomeres (Coleoptera, Curculionoidea)
Source: Zookeys. 2011 Aug 26;(125):35–50. doi: 10.3897/zookeys.125.1719 (PMC3185367; doi:10.3897/zookeys.125.1719)
Supplement: XML Treatment for Lyalia albolineata [file zookeys.125.1719-treatment4.xml]

<!DOCTYPE tp:taxon-treatment
  PUBLIC "-//TaxonX//DTD Taxonomic Treatment Publishing DTD v0 20100105//EN" "tax-treatment-NSO.dtd">
<tp:taxon-treatment xmlns:tp="http://www.plazi.org/taxpub"><tp:treatment-meta><mixed-citation publication-type="journal"><person-group><name><surname>Alonso-Zarazaga</surname><given-names>Miguel A.</given-names></name><name><surname>Perrin</surname><given-names>Hélène</given-names></name></person-group><article-title>Two new genera of Nanophyidae with six desmomeres (Coleoptera, Curculionoidea)</article-title><source>Zookeys</source><day>26</day><month>8</month><year>2011</year><volume>2011</volume><issue>125</issue><fpage>35</fpage><lpage>50</lpage><pub-id pub-id-type="doi">10.3897/zookeys.125.1719</pub-id></mixed-citation></tp:treatment-meta><tp:nomenclature><tp:taxon-name>
                        <tp:taxon-name-part taxon-name-part-type="genus">Lyalia</tp:taxon-name-part>
                        <tp:taxon-name-part taxon-name-part-type="species">albolineata</tp:taxon-name-part>
                    <object-id xmlns:xlink="http://www.w3.org/1999/xlink" xlink:type="simple">http://species-id.net/wiki/Lyalia_albolineata</object-id>
                    </tp:taxon-name><tp:taxon-authority>(Pajni &amp; Bhateja, 1982)</tp:taxon-authority><tp:taxon-status xmlns:xlink="http://www.w3.org/1999/xlink" xlink:type="simple">comb. n.</tp:taxon-status><tp:nomenclature-citation-list><tp:nomenclature-citation><tp:taxon-name>Ctenomerus albolineatus</tp:taxon-name><comment>Pajni &amp; Bhateja, 1982: 464</comment></tp:nomenclature-citation></tp:nomenclature-citation-list></tp:nomenclature><tp:treatment-sec sec-type="Remarks"><title>Remarks.</title><p>This species was incorrectly placed in the Afrotropical genus <italic><tp:taxon-name>Ctenomerus</tp:taxon-name></italic> based solely on the presence of 6 desmomeres and a crenulated keel on 8th interstria. The original description does not state the condition of the 10th stria, but the presence of the peculiar oblique elytral pubescence and the characters of the male genitalia are enough, in our opinion, to place it in this new genus.
                    </p><p>This species is perhaps a synonym of <italic><tp:taxon-name>Lyalia robusta</tp:taxon-name></italic>, since we have been unable to find robust characters to separate them. In particular the short temones of penis, the apparent lack of large structures in the endophallus and the shape and proportions of the antennal segments are very reminiscent of this species. The study of more material is desirable.
                    </p><p>It is only known from the Indian state of Assam: Kaziranga and Tejpur, Chardaur, without any definite host plant (“ex a forest tree”).</p></tp:treatment-sec></tp:taxon-treatment>
