# Supplementary material for: Two new genera of Nanophyidae with six desmomeres (Coleoptera, Curculionoidea)
Source: Zookeys. 2011 Aug 26;(125):35–50. doi: 10.3897/zookeys.125.1719 (PMC3185367; doi:10.3897/zookeys.125.1719)
Supplement: XML Treatment for Kantohia [file zookeys.125.1719-treatment5.xml]

<!DOCTYPE tp:taxon-treatment
  PUBLIC "-//TaxonX//DTD Taxonomic Treatment Publishing DTD v0 20100105//EN" "tax-treatment-NSO.dtd">
<tp:taxon-treatment xmlns:tp="http://www.plazi.org/taxpub"><tp:treatment-meta><mixed-citation publication-type="journal"><person-group><name><surname>Alonso-Zarazaga</surname><given-names>Miguel A.</given-names></name><name><surname>Perrin</surname><given-names>Hélène</given-names></name></person-group><article-title>Two new genera of Nanophyidae with six desmomeres (Coleoptera, Curculionoidea)</article-title><source>Zookeys</source><day>26</day><month>8</month><year>2011</year><volume>2011</volume><issue>125</issue><fpage>35</fpage><lpage>50</lpage><pub-id pub-id-type="doi">10.3897/zookeys.125.1719</pub-id></mixed-citation></tp:treatment-meta><tp:nomenclature><tp:taxon-name>
                        <tp:taxon-name-part taxon-name-part-type="genus">Kantohia</tp:taxon-name-part>
                        <object-id xmlns:xlink="http://www.w3.org/1999/xlink" xlink:type="simple">urn:lsid:zoobank.org:act:FCA32BC1-5CFE-4D01-9972-FDAF7FECC552</object-id>
                    <object-id xmlns:xlink="http://www.w3.org/1999/xlink" xlink:type="simple">http://species-id.net/wiki/Kantohia</object-id>
                    </tp:taxon-name><tp:taxon-authority>Alonso-Zarazaga &amp; Perrin</tp:taxon-authority><tp:taxon-status xmlns:xlink="http://www.w3.org/1999/xlink" xlink:type="simple">comb. n.</tp:taxon-status></tp:nomenclature><tp:treatment-sec sec-type="Type species"><title>Type species.</title><p><italic><tp:taxon-name>Shiva taiwanus</tp:taxon-name></italic> Kantoh &amp; Kojima, 2009. Gender feminine.
                    </p></tp:treatment-sec><tp:treatment-sec sec-type="Description"><title>Description.</title><p>The single originally included and type species was thoroughly described by <xref ref-type="bibr" rid="B5">Kantoh and Kojima (2009)</xref>. Some important characters, however, were absent from this description and are added here, through Mr. Kantoh’s courtesy. In their discussion of the placement of this species, the authors stated that they were defining <italic><tp:taxon-name>Shiva</tp:taxon-name></italic> as a genus having “8th elytral interval shortly crenulate distad of humeral callus”, a character which is in contradiction with the original description of the genus, where Pajni and Bhateja (1982) state that the elytra show “interval 8 not granulate or carinate<!--PageBreak--> on basal 0.33”, and with the hundreds of specimens of this genus seen by the senior author. Consequently, this species cannot be placed in the genus <italic><tp:taxon-name>Shiva</tp:taxon-name></italic> nor in any other known presently to the authors.
                    </p><p>The generic description, thus, coincides with the specific one given by <xref ref-type="bibr" rid="B5">Kantoh and Kojima (2009)</xref>, adding: Size small: 2.0–2.5 mm. Rostrum short: ca. as long as pronotum in male, ca. 1.3 × in female. Third desmomere subisodiametric, as long as 4th. Club longer than funicle. Tenth stria erased or fused to 9th between metacoxal and suture II level. Crenulate keel on 8th elytral interstria complete on humeral callus, ending at mid-metasternal level. First tarsomere of all tarsi apically weakly and roundly notched. Apical plate of pedon asymmetrical. Temones as long as pedon. Flagellum slightly shorter (ca. 0.92 ×) than penis.</p></tp:treatment-sec><tp:treatment-sec sec-type="Etymology"><title>Etymology.</title><p>It is a great pleasure to name this new genus after Mr. Junnosuke Kantoh, young Japanese entomologist, with our wish for a long and fruitful career.</p></tp:treatment-sec><ref-list><ref id="B5"><mixed-citation xmlns:xlink="http://www.w3.org/1999/xlink" xlink:type="simple"><person-group><name name-style="western"><surname>Kantoh</surname><given-names>J</given-names></name><name name-style="western"><surname>Kojima</surname><given-names>H</given-names></name></person-group> (<year>2009a</year>)<article-title> Occurrence of the genus Shiva (Coleoptera, Nanophyidae) in Taiwan, with description of a new species.</article-title><source>Elytra </source><volume>37</volume> (<issue>1</issue>): <fpage>165</fpage>-<lpage>170</lpage>.</mixed-citation></ref></ref-list></tp:taxon-treatment>
