# Supplementary material for: Two new genera of Nanophyidae with six desmomeres (Coleoptera, Curculionoidea)
Source: Zookeys. 2011 Aug 26;(125):35–50. doi: 10.3897/zookeys.125.1719 (PMC3185367; doi:10.3897/zookeys.125.1719)
Supplement: XML Treatment for Kantohia taiwana [file zookeys.125.1719-treatment6.xml]

<!DOCTYPE tp:taxon-treatment
  PUBLIC "-//TaxonX//DTD Taxonomic Treatment Publishing DTD v0 20100105//EN" "tax-treatment-NSO.dtd">
<tp:taxon-treatment xmlns:tp="http://www.plazi.org/taxpub"><tp:treatment-meta><mixed-citation publication-type="journal"><person-group><name><surname>Alonso-Zarazaga</surname><given-names>Miguel A.</given-names></name><name><surname>Perrin</surname><given-names>Hélène</given-names></name></person-group><article-title>Two new genera of Nanophyidae with six desmomeres (Coleoptera, Curculionoidea)</article-title><source>Zookeys</source><day>26</day><month>8</month><year>2011</year><volume>2011</volume><issue>125</issue><fpage>35</fpage><lpage>50</lpage><pub-id pub-id-type="doi">10.3897/zookeys.125.1719</pub-id></mixed-citation></tp:treatment-meta><tp:nomenclature><tp:taxon-name>
                        <tp:taxon-name-part taxon-name-part-type="genus">Kantohia</tp:taxon-name-part>
                        <tp:taxon-name-part taxon-name-part-type="species">taiwana</tp:taxon-name-part>
                    <object-id xmlns:xlink="http://www.w3.org/1999/xlink" xlink:type="simple">http://species-id.net/wiki/Kantohia_taiwana</object-id>
                    </tp:taxon-name><tp:taxon-authority>(Kantoh &amp; Kojima, 2009)</tp:taxon-authority><tp:taxon-status xmlns:xlink="http://www.w3.org/1999/xlink" xlink:type="simple">comb. n.</tp:taxon-status><tp:nomenclature-citation-list><tp:nomenclature-citation><tp:taxon-name>Shiva taiwanus</tp:taxon-name><comment><xref ref-type="bibr" rid="B5">Kantoh &amp; Kojima, 2009a</xref>: 165</comment></tp:nomenclature-citation></tp:nomenclature-citation-list></tp:nomenclature><tp:treatment-sec sec-type="Remarks"><title>Remarks.</title><p>The penis and the spiculum gastrale of this species are distinctive. It is known only from Taiwan and was captured on flower buds of <italic><tp:taxon-name>Lagerstroemia subcostata</tp:taxon-name></italic> Koehne.
                    </p><fig id="F3" position="float" orientation="portrait"><label>Figures 8–9.</label><caption><p>Abdominal ventrites: <bold>8</bold> <italic><tp:taxon-name>Lyalia curvata</tp:taxon-name></italic> Alonso-Zarazaga &amp; Perrin, sp. n., male holotype <bold>9</bold> <italic><tp:taxon-name>Lyalia robusta</tp:taxon-name></italic> (Pic), male lectotype. Scale: 1 mm.</p></caption><graphic xmlns:xlink="http://www.w3.org/1999/xlink" xlink:href="ZooKeys-125-035-g003.jpg" position="float" orientation="portrait" xlink:type="simple"/></fig><fig id="F4" position="float" orientation="portrait"><label>Figures 10–17.</label><caption><p><italic><tp:taxon-name>Lyalia robusta</tp:taxon-name></italic> (Pic). <bold>10</bold> Penis, lateral view <bold>11</bold> Penis, dorsal view <bold>12</bold> Flagellum of endophallus. <italic><tp:taxon-name>Lyalia curvata</tp:taxon-name></italic> Alonso-Zarazaga &amp; Perrin, sp. n. <bold>13</bold> Penis, lateral view <bold>14</bold> Tube of penis, dorsal view <bold>15</bold> Tegmen, dorsal view <bold>16</bold> Tegmen, lateral view <bold>17</bold> Female genitalia. Scale: 1 mm.</p></caption><graphic xmlns:xlink="http://www.w3.org/1999/xlink" xlink:href="ZooKeys-125-035-g004.jpg" position="float" orientation="portrait" xlink:type="simple"/></fig></tp:treatment-sec><ref-list><ref id="B5"><mixed-citation xmlns:xlink="http://www.w3.org/1999/xlink" xlink:type="simple"><person-group><name name-style="western"><surname>Kantoh</surname><given-names>J</given-names></name><name name-style="western"><surname>Kojima</surname><given-names>H</given-names></name></person-group> (<year>2009a</year>)<article-title> Occurrence of the genus Shiva (Coleoptera, Nanophyidae) in Taiwan, with description of a new species.</article-title><source>Elytra </source><volume>37</volume> (<issue>1</issue>): <fpage>165</fpage>-<lpage>170</lpage>.</mixed-citation></ref></ref-list></tp:taxon-treatment>
